# Supplementary material for: Insights into the Complement System of Tunicates: C3a/C5aR of the Colonial Ascidian Botryllus schlosseri
Source: Biology (Basel). 2020 Sep 1;9(9):263. doi: 10.3390/biology9090263 (PMC7565592; doi:10.3390/biology9090263)
Supplement: Supplementary file 1 [file biology-09-00263-s001.zip]

Archive with 8 entries (8 files):
- Supplementary figure 1.docx
- __MACOSX/._Supplementary figure 1.docx
- Supplementary figure 2.docx
- __MACOSX/._Supplementary figure 2.docx
- Supplementary table 2.docx
- __MACOSX/._Supplementary table 2.docx
- Supplementary table 1.docx
- __MACOSX/._Supplementary table 1.docx
